# Supplementary material for: Metal-Assisted Complexation of Fluorogenic Dyes by Cucurbit[7]uril and Cucurbit[8]uril: A DFT Evaluation of the Key Factors Governing the Host–Guest Recognition
Source: Molecules. 2023 Feb 5;28(4):1540. doi: 10.3390/molecules28041540 (PMC9966945; doi:10.3390/molecules28041540)
Supplement: Supplementary file 1 [file molecules-28-01540-s001.zip]

Archive with 1 entries (1 files):
- molecules-2186549-supplementary.pdf
